# Supplementary material for: Investigation on the effect of vitamin C on growth & biofilm-forming potential of Streptococcus mutans isolated from patients with dental caries
Source: BMC Microbiol. 2020 Jul 30;20:231. doi: 10.1186/s12866-020-01914-4 (PMC7393720; doi:10.1186/s12866-020-01914-4)
Supplement: Supplementary file 1 — Additional file 1. Microsoft excel worksheet. MBC and MIC Assays. This worksheet provides the data from which the average MBC and MIC were calculated. [file 12866_2020_1914_MOESM1_ESM.xlsx]

## Sheet: Sheet1
Variable		MBC	MIC
MBC and MIC Values	26	12.5	6.25
	27	6.25	12.5
	28	6.25	6.25
	29	6.25	6.25
	30	12.5	6.25
	31	6.25	12.5
	32	12.5	6.25
	33	6.25	6.25
	34	12.5	12.5
	36	6.25	6.25
	37	12.5	12.5
	38	12.5	12.5
	39	12.5	6.25
	40	12.5	12.5
	43	12.5	12.5
	44	12.5	12.5
Average Absorbance		10.1562	9.375
