# Supplementary material for: Investigation on the effect of vitamin C on growth & biofilm-forming potential of Streptococcus mutans isolated from patients with dental caries
Source: BMC Microbiol. 2020 Jul 30;20:231. doi: 10.1186/s12866-020-01914-4 (PMC7393720; doi:10.1186/s12866-020-01914-4)
Supplement: Supplementary file 2 — Additional file 2. Microsoft excel worksheet. Biofilm Assay. This worksheet provides the data of the readings of the first plate, which is plotted in Fig. 2 as “Biofilm Assay”. This dataset was used to calculate the BPC of vitamin C. Note that the cells were conditionally formatted using a color scale, wherein the values that surpassed the BPC absorbance value were colored in red, those less than BPC were colored in green, and those at the borderline were colored in yellow. [file 12866_2020_1914_MOESM2_ESM.xlsx]

## Sheet: Sheet1
Vitamin C Concentration (mg/ml)		0.391	0.781	1.563	3.125	6.25	12.5	25
Absorbance by ELISA Reader of 16 Samples	26	0.825	0.609	0.62	1.3	0.22	0.232	0.328
	27	0.86	0.769	1.57	1.65	0.295	0.42	0.337
	28	1.7	2.65	2.04	1.63	0.281	0.3	0.453
	29	1.08	0.794	0.862	1.527	0.327	0.447	0.334
	30	1.55	0.498	1.32	0.755	0.195	0.365	0.262
	31	0.985	2	0.828	1.83	0.255	0.365	0.281
	32	1.24	0.57	0.752	0.731	0.477	0.365	0.344
	33	1.47	1.05	1.56	1.29	0.307	0.365	0.29
	34	0.897	1.3	1.3	0.579	0.434	0.321	0.34
	36	0.918	0.629	0.864	0.593	0.222	0.193	0.397
	37	1.86	1.61	1.37	1.04	0.468	0.332	0.427
	38	1.57	1.17	0.968	0.737	0.375	0.162	0.316
	39	0.711	1.21	0.644	0.536	0.379	0.355	0.256
	40	1.2	1.02	1.07	0.903	0.191	0.252	0.313
	43	0.49	0.446	0.519	1.06	0.28	0.255	0.448
	44	1.31	1.62	1.46	1.74	0.233	0.204	0.291
Average Absorbance		1.16662	1.12156	1.10919	1.11881	0.308687	0.308312	0.338563
