# Supplementary material for: Investigation on the effect of vitamin C on growth & biofilm-forming potential of Streptococcus mutans isolated from patients with dental caries
Source: BMC Microbiol. 2020 Jul 30;20:231. doi: 10.1186/s12866-020-01914-4 (PMC7393720; doi:10.1186/s12866-020-01914-4)
Supplement: Supplementary file 3 — Additional file 3. Microsoft excel worksheet. Growth Assay. This worksheet provides the data of the readings of the second plate, which is plotted in Fig. 2 as “Growth Assay”. Note again that the cells were conditionally formatted using a color scale, wherein the values that surpassed the BPC absorbance value were colored in red, those less than BPC were colored in green, and those at the borderline were colored in yellow. [file 12866_2020_1914_MOESM3_ESM.xlsx]

## Sheet: Sheet1
Vitamin C Concentration (mg/ml)		0.391	0.781	1.563	3.125	6.25	12.5	25
Absorbance by ELISA Reader of 16 Samples	26	0.221	0.292	0.191	0.225	0.261	0.256	0.217
	27	0.256	0.448	0.467	0.318	0.447	0.361	0.191
	28	0.207	0.586	0.266	0.274	0.504	0.816	0.229
	29	0.312	0.266	0.22	0.242	0.932	0.734	0.558
	30	0.337	0.388	0.396	0.262	0.727	0.297	0.218
	31	0.668	0.26	0.219	0.269	0.535	0.299	0.307
	32	0.476	0.436	0.295	0.23	0.249	0.346	0.242
	33	0.3	0.228	0.245	0.252	0.291	0.266	0.254
	34	0.283	0.39	0.946	0.413	0.537	0.251	0.529
	36	0.315	0.477	0.567	0.296	0.346	0.303	0.341
	37	0.369	0.495	0.435	0.413	1.17	0.425	0.265
	38	0.723	0.302	0.313	0.367	0.389	0.233	0.555
	39	0.209	0.184	0.327	0.156	0.22	0.258	0.264
	40	0.347	0.56	0.913	0.295	0.264	0.228	0.202
	43	0.279	0.427	0.482	0.309	0.178	0.348	0.277
	44	0.426	0.391	0.298	0.644	0.413	0.203	0.213
Average Absorbance		0.358	0.383125	0.41125	0.310312	0.466438	0.3515	0.303875
