# Supplementary material for: Investigation on the effect of vitamin C on growth & biofilm-forming potential of Streptococcus mutans isolated from patients with dental caries
Source: BMC Microbiol. 2020 Jul 30;20:231. doi: 10.1186/s12866-020-01914-4 (PMC7393720; doi:10.1186/s12866-020-01914-4)
Supplement: Supplementary file 4 — Additional file 4. Microsoft excel worksheet. Kinetic Study. This worksheet provides all the data that was necessary to construct Fig. 3. Here the cells were conditionally formatted using a color scale but without a cutoff. The cells with the highest values were colored in red, the ones with the lowest values were colored in green, and the ones in between were colored in yellow. [file 12866_2020_1914_MOESM4_ESM.xlsx]

## Sheet: Sheet1
Time (Hours)		0	1	2	3	4	5	6	7	8	9	10	11	23	24
Absorbance by ELISA Reader of 6 Selected Samples with 25 mg/ml of Vitamin C	28	0.0627	0.0706	0.0709	0.0746	0.0755	0.0795	0.0811	0.0809	0.082	0.0785	0.0798	0.0795	0.0826	0.0826
	29	0.0636	0.0708	0.0749	0.0774	0.0799	0.0793	0.0847	0.0832	0.0785	0.0793	0.0769	0.0787	0.0837	0.0849
	37	0.0719	0.0743	0.0745	0.0782	0.0833	0.0807	0.0862	0.0883	0.0854	0.0843	0.0821	0.0833	0.0867	0.084
	38	0.0649	0.0701	0.0735	0.0761	0.0795	0.0812	0.0818	0.0828	0.0809	0.08	0.0777	0.0775	0.0839	0.0855
	43	0.0692	0.0759	0.0772	0.0824	0.0881	0.0901	0.0899	0.0879	0.0865	0.0881	0.0852	0.0844	0.0929	0.0927
	44	0.0694	0.071	0.0776	0.082	0.0838	0.0862	0.0851	0.0863	0.0856	0.0857	0.0849	0.0816	0.0911	0.0885
Average Absorbance		0.06695	0.0721167	0.0747667	0.07845	0.0816833	0.0828333	0.0848	0.0849	0.08315	0.08265	0.0811	0.0808333	0.0868167	0.0863667
Absorbance by ELISA Reader of 6 Selected Samples with 12.5 mg/ml of Vitamin C	28	0.0596	0.0632	0.0662	0.0715	0.0721	0.073	0.0753	0.0771	0.074	0.0742	0.0737	0.0745	0.081	0.0808
	29	0.0619	0.0711	0.071	0.0738	0.0776	0.0807	0.0823	0.0772	0.0809	0.0793	0.0777	0.0786	0.0827	0.0865
	37	0.0609	0.0653	0.0663	0.0731	0.0753	0.0769	0.0765	0.0769	0.0766	0.076	0.0749	0.0776	0.0855	0.0859
	38	0.0566	0.0655	0.0654	0.0716	0.0745	0.0742	0.0768	0.0761	0.0758	0.0763	0.081	0.0785	0.0819	0.0849
	43	0.0664	0.0718	0.0703	0.0771	0.0855	0.0843	0.0897	0.0895	0.0887	0.0893	0.0844	0.0852	0.0975	0.0963
	44	0.0649	0.0703	0.0743	0.0767	0.0811	0.0813	0.0823	0.0802	0.0785	0.0803	0.078	0.0794	0.0885	0.093
Average Absorbance		0.0617167	0.0678667	0.0689167	0.0739667	0.0776833	0.0784	0.0804833	0.0795	0.0790833	0.0792333	0.0782833	0.0789667	0.0861833	0.0879
Absorbance by ELISA Reader of 6 Selected Samples without Vitamin C (Positive Controls)	28	0.0545	0.0569	0.0589	0.0631	0.0828	0.113	0.17	0.325	0.508	0.565	0.581	0.592	0.624	0.623
	29	0.0569	0.0731	0.0897	0.101	0.112	0.126	0.156	0.264	0.437	0.479	0.507	0.535	0.551	0.579
	37	0.0546	0.0635	0.0715	0.134	0.18	0.289	0.49	0.528	0.642	0.634	0.756	0.798	0.796	0.84
	38	0.0595	0.076	0.0975	0.112	0.121	0.132	0.154	0.213	0.414	0.429	0.429	0.447	0.512	0.547
	43	0.0574	0.0599	0.0789	0.127	0.243	0.495	0.563	0.637	0.732	0.758	0.814	0.843	0.83	0.838
	44	0.0567	0.0635	0.064	0.0827	0.103	0.125	0.143	0.191	0.27	0.447	0.556	0.644	0.892	0.865
Average Absorbance		0.0566	0.0654833	0.07675	0.1033	0.1403	0.213333	0.279333	0.359667	0.5005	0.552	0.607167	0.643167	0.700833	0.715333
Absorbance by ELISA Reader of the Negative Controls (Broth and Vitamin C at 25 mg/ml)		0.0712	0.0756	0.0758	0.0768	0.0793	0.0809	0.0798	0.0779	0.0783	0.0776	0.0747	0.0759	0.0788	0.0783
		0.0699	0.0738	0.071	0.0737	0.0753	0.0779	0.0848	0.0774	0.0796	0.0782	0.0754	0.0754	0.0792	0.0811
		0.0679	0.0684	0.0702	0.0719	0.0727	0.0759	0.0796	0.0782	0.0761	0.079	0.0769	0.0739	0.0793	0.0782
		0.0658	0.0677	0.0707	0.0728	0.0741	0.0711	0.0759	0.0778	0.0756	0.0788	0.0741	0.0727	0.0812	0.0821
		0.071	0.0726	0.075	0.0759	0.0781	0.0789	0.0785	0.0792	0.0776	0.0779	0.0738	0.0801	0.0795	0.0821
		0.0723	0.07	0.0773	0.0776	0.0799	0.0785	0.0877	0.0828	0.0774	0.0781	0.0734	0.0806	0.079	0.0814
Average Absorbance		0.0696833	0.07135	0.0733333	0.0747833	0.0765667	0.0772	0.08105	0.0788833	0.0774333	0.0782667	0.0747167	0.0764333	0.0795	0.0805333
Absorbance by ELISA Reader of Sample 28 with 20 mg/ml Gentamicin	28	0.0427	0.0468	0.0506	0.054	0.0544	0.0552	0.0636	0.0624	0.0637	0.0628	0.0634	0.0643	0.0712	0.0686
Absorbance by ELISA Reader of Sample 28 with 10 mg/ml Gentamicin	28	0.0503	0.0589	0.0641	0.0689	0.0702	0.075	0.0793	0.0889	0.0961	0.114	0.135	0.195	0.489	0.482
